# Supplementary material for: Modular Hub Genes in DNA Microarray Suggest Potential Signaling Pathway Interconnectivity in Various Glioma Grades
Source: Biology (Basel). 2024 Mar 23;13(4):206. doi: 10.3390/biology13040206 (PMC11048586; doi:10.3390/biology13040206)
Supplement: Supplementary file 1 [file biology-13-00206-s001.zip]

Archive with 1 entries (1 files):
- biology-2892264-supplementary.pdf
